# Supplementary material for: A Chemiresistor Sensor Array Based on Graphene Nanostructures: From the Detection of Ammonia and Possible Interfering VOCs to Chemometric Analysis
Source: Sensors (Basel). 2023 Jan 12;23(2):882. doi: 10.3390/s23020882 (PMC9862857; doi:10.3390/s23020882)
Supplement: Supplementary file 1 [file sensors-23-00882-s001.zip]

Archive with 1 entries (1 files):
- sensors-2147139-supplementary.pdf
